# Supplementary material for: The micropeptide LEMP plays an evolutionarily conserved role in myogenesis
Source: Cell Death Dis. 2020 May 11;11(5):357. doi: 10.1038/s41419-020-2570-5 (PMC7214441; doi:10.1038/s41419-020-2570-5)
Supplement: Supplementary file 2 — Dataset 1 [file 41419_2020_2570_MOESM2_ESM.xlsx]

## Sheet: Sheet2
LEMP-associated Mito proteins
300mm salt condition Flag-IP						150mm salt condition Flag-IP
Mitochondrial localization	Protein	C2C12	Flag KI			Mitochondrial localization	Protein	C2C12	Flag KI
OMM	ACaa2	0	10			OMM	Tomm22	0	2
OMM	Mars	0	1			OMM	Marc1	0	1
IMM	Gpd2	0	11			OMM	Marc2	1	2
IMM	Tim13	0	3			OMM	Rhot1	1	2
IMM	Stoml2	0	4			IMM	Ndufs3	0	3
IMM	Acadvl	0	4			IMM	Ndufs6	0	1
IMM	Atp5i	0	1			IMM	Sdhb	0	3
IMM	Hadha	0	6			IMM	Ndufa9	0	3
IMM	Ndafv2	0	1			IMM	Acot10	0	1
IMM	Ndufb11	0	1			IMM	Mtch1	1	2
IMM	Ndufs3	0	1			IMM	Ndufv1	1	3
IMM	Mcu	0	1			IMM	Ndufa10	1	2
IMM	Ndufs2	0	1			IMM	Stoml2	1	2
IMM	Slc25a12	0	2			IMS	Micu2	0	1
IMM	Mcub	0	1			MM	Pdha1	0	2
IMM	Timm50	0	1			MM	Pitrm1	0	1
IMM	Letm1	0	1			MM	Tmlhe	0	1
IMM	Atp5j	1	2			MM	Oglh	0	1
IMM	Cox5a	2	4			MM	Etfa	2	4
IMM	Cox4il	2	3			MM	Dnaja3	3	7
IMM	Acadl	2	7			MM	Pdhb	2	4
IMM	Uqcrc2	1	4			unclear	Mrps12	0	1
IMM	Gatm	1	4			unclear	Mrps34	0	1
IMM	Cyc1	1	2			unclear	Mrps14	0	1
IMM	Hadhb	1	2			unclear	Gox7a2l	0	1
IMM	Slc25a24	1	4			unclear	Mrps18a	0	1
IMS	Aifm1	1	7			unclear	Mrpl55	0	1
IMS	Ak2	0	2			unclear	Mrpl36	0	1
MM	Eci1	0	3			unclear	Mrpl18	0	1
MM	Glrx5	0	1			unclear	Prdx3	0	1
MM	D2d	0	3			unclear	Ndufs7	0	1
MM	C1qbp	0	1			unclear	Mrm1	0	1
MM	Pitrm1	0	2			unclear	Idh3g	0	1
MM	Ivd	0	1			unclear	Mrps7	4	7
MM	Glud1	5	13			unclear	Mrpl21	2	3
MM	Got2	5	9			unclear	Mrpl10	1	3
MM	Etfa	3	6			unclear	Mrpl46	2	4
MM	Echs1	2	4			unclear	Mrpl40	1	2
MM	Ogdh	3	9			unclear	Mrps24	1	2
MM	Pdha1	3	5			unclear	Ssbp1	1	2
MM	Dlst	2	5			unclear	Mrpl45	1	2
MM	Pdhb	1	3			unclear	Mrpl45	1	2
MM	Dlat	3	5			unclear	Atp5d	1	2
MM	Acadm	2	3			unclear	Mrpl9	1	2
MM	Pmpcb	1	2			unclear	Mrpl38	1	2
MM	Lonp	1	2			unclear	Clpx	1	2
unclear	Acot9	0	4
unclear	Mrps28	0	2
unclear	Mrps24	0	2
unclear	Mrps17	0	1
unclear	Prdx5	0	2
unclear	Idh3g	0	2
unclear	Idh3b	0	3
unclear	ATPifi	0	1
unclear	Tsfm	0	1
unclear	Mrpl3	0	2
unclear	Mrpl40	0	1
unclear	Ndufv1	0	2
unclear	Aldh1l2	0	4
unclear	Ndufs7	0	1
unclear	Idh3a	0	2
unclear	Acad9	0	1
unclear	Mrpl50	2	3
unclear	Mrpl23	1	3
unclear	Mrpl43	2	3
unclear	Mrpl27	1	2
unclear	Mrpl47	1	3
unclear	FH	1	5
unclear	Mrpl12	2	3
unclear	ATP5d	2	4
unclear	Pck2	2	4
unclear	Prdx3	1	2
unclear	Mrps15	1	2
